# Supplementary material for: Pyrrospirone Z and related decahydrofluorene alkaloids produced by the new coprophilous species Schizothecium keniense (Schizotheciaceae, Sordariales)
Source: MycoKeys. 2026 Jul 7;136:139–59. doi: 10.3897/mycokeys.136.191424 (PMC13370148; doi:10.3897/mycokeys.136.191424)
Supplement: XML Treatment for Schizothecium keniense [file mycokeys.136.191424-treatment1.xml]

<!DOCTYPE tp:taxon-treatment
  PUBLIC "-//TaxonX//DTD Taxonomic Treatment Publishing DTD v0 20100105//EN" "tax-treatment-NSO.dtd">
<tp:taxon-treatment xmlns:tp="http://www.plazi.org/taxpub"><tp:treatment-meta><kwd-group><label>Taxon classification</label><kwd>
                <named-content content-type="kingdom">Fungi</named-content>
              </kwd><kwd>
                <named-content content-type="order">Monhysterida</named-content>
              </kwd><kwd>
                <named-content content-type="family">Lasiosphaeriaceae</named-content>
              </kwd></kwd-group><mixed-citation publication-type="journal"><person-group><name><surname>Agudelo-Restrepo</surname><given-names>Manuela</given-names></name><name><surname>Dibouloul</surname><given-names>Patrick</given-names></name><name><surname>Harms</surname><given-names>Karen</given-names></name><name><surname>Tchamgoue</surname><given-names>Joseph</given-names></name><name><surname>Stadler</surname><given-names>Marc</given-names></name><name><surname>Matasyoh</surname><given-names>Josphat</given-names></name><name><surname>Kouam</surname><given-names>Simeon Fogue</given-names></name><name><surname>Marin-Felix</surname><given-names>Yasmina</given-names></name></person-group><article-title>Pyrrospirone Z and related decahydrofluorene alkaloids produced by the new coprophilous species <italic><tp:taxon-name><tp:taxon-name-part taxon-name-part-type="genus" reg="Schizothecium">Schizothecium</tp:taxon-name-part> <tp:taxon-name-part taxon-name-part-type="species" reg="keniense">keniense</tp:taxon-name-part></tp:taxon-name></italic> (<italic><tp:taxon-name><tp:taxon-name-part taxon-name-part-type="family" reg="Schizotheciaceae">Schizotheciaceae</tp:taxon-name-part></tp:taxon-name></italic>, <italic><tp:taxon-name><tp:taxon-name-part taxon-name-part-type="order" reg="Sordariales">Sordariales</tp:taxon-name-part></tp:taxon-name></italic>)</article-title><source>MycoKeys</source><day>07</day><month>07</month><year>2026</year><volume>136</volume><fpage>139</fpage><lpage>159</lpage><pub-id pub-id-type="doi">10.3897/mycokeys.136.191424</pub-id></mixed-citation></tp:treatment-meta><tp:nomenclature><tp:taxon-name><object-id xmlns:xlink="http://www.w3.org/1999/xlink" content-type="arpha" xlink:type="simple">9AB48C61-DC5E-59A6-A933-8A799EB5E61C</object-id>
                    		<tp:taxon-name-part taxon-name-part-type="genus" reg="Schizothecium">Schizothecium</tp:taxon-name-part> <tp:taxon-name-part taxon-name-part-type="species" reg="keniense">keniense</tp:taxon-name-part>
                    	
                    		<object-id xmlns:xlink="http://www.w3.org/1999/xlink" content-type="mycobank" xlink:type="simple">862939</object-id>
                    	</tp:taxon-name><tp:taxon-authority>Y. Marín &amp; K. Harms</tp:taxon-authority><tp:taxon-status xmlns:xlink="http://www.w3.org/1999/xlink" xlink:type="simple">sp. nov.</tp:taxon-status><xref ref-type="fig" rid="F2">Fig. 2</xref></tp:nomenclature><tp:treatment-sec sec-type="Etymology"><title>Etymology.</title><p>Refers to the country from which the fungus was isolated.</p><fig id="F2" position="float" orientation="portrait"><object-id xmlns:xlink="http://www.w3.org/1999/xlink" content-type="doi" xlink:type="simple">10.3897/mycokeys.136.191424.figure2</object-id><object-id xmlns:xlink="http://www.w3.org/1999/xlink" content-type="zenodo_dep_id" xlink:type="simple">21274930</object-id><object-id xmlns:xlink="http://www.w3.org/1999/xlink" content-type="arpha" xlink:type="simple">60CFE100-7812-5123-92F0-56234D9C51A5</object-id><label>Figure 2.</label><caption><p><italic><tp:taxon-name><tp:taxon-name-part taxon-name-part-type="genus" reg="Schizothecium">Schizothecium</tp:taxon-name-part> <tp:taxon-name-part taxon-name-part-type="species" reg="keniense">keniense</tp:taxon-name-part></tp:taxon-name></italic> (ex-type strain <abbrev xmlns:xlink="http://www.w3.org/1999/xlink" content-type="institution" xlink:title="Culture Collection of Fungi, Prague, Czech Republic" xlink:type="simple">CCF</abbrev> 6931). <bold>A</bold>. Ascoma; <bold>B</bold>. Groups of agglutinated hairs in the upper part of the ascoma; <bold>C</bold>. Ascomatal wall of <italic>textura angularis</italic> to <italic>globulosa</italic>; <bold>D, E</bold>. Ascospores; <bold>F</bold>. Ascospore with upper and lower cell (arrow indicates germ pore of the upper cell); <bold>G</bold>. Ascospore with mucilaginous appendage in the upper cell. Scale bars: 100 µm (<bold>A</bold>); 50 µm (<bold>B</bold>); 10 µm (<bold>C–G</bold>).</p></caption><graphic xmlns:xlink="http://www.w3.org/1999/xlink" xlink:href="mycokeys-136-139-g002.jpg" id="oo_1709434.jpg" position="float" orientation="portrait" xlink:type="simple"><uri content-type="original_file" xlink:type="simple">https://binary.pensoft.net/fig/1709434</uri></graphic></fig></tp:treatment-sec><tp:treatment-sec sec-type="Description"><title>Description.</title><p>Specimen growing on dung. Ascomata ostiolate, immersed, erumpent, scattered in the dung, pyriform, brown to dark brown, translucent, upper part ornate with groups of pale brown to brown swollen agglutinated hairs 149–169 × 42–63 µm (n = 3); ascomatal wall membranaceous, pale brown to brown, <italic>textura angularis</italic> to <italic>textura globulosa</italic>. Paraphyses and asci not observed due to the aged condition of the specimen. Ascospores two-celled; upper cell dark brown, fusiform to obovoid, smooth-walled, guttulate, with a terminal germ pore, 21–30 × 13–17(–35) µm (n = 31); lower cell hyaline, cylindrical, 22–32 µm × 2–3 µm (n = 10); gelatinous appendages observed in the upper cell. Asexual morph not observed.</p></tp:treatment-sec><tp:treatment-sec sec-type="Culture characters"><title>Culture characters.</title><p>Colonies on <abbrev xmlns:xlink="http://www.w3.org/1999/xlink" xlink:title="oatmeal agar" xlink:type="simple">OA</abbrev> attaining a diameter of 36–40 mm after 14 days at 25 °C, cottony, lobulate, umbonate, margins regular to fringed, in the center black (202A) to silver gray (202C) and dark gray (202B); reverse silver gray (202C). Colonies on <abbrev xmlns:xlink="http://www.w3.org/1999/xlink" xlink:title="potato carrot agar" xlink:type="simple">PCA</abbrev> attaining a diameter of 39–49 mm after 14 days at 25 °C, cottony, slightly lobulate, umbonate, margins fimbriate to fringed, in the center dark brown (200A) to gray-brown (199A), to gray (201D) margins; reverse brown (200A) to grayed green (197C). Colonies on <abbrev xmlns:xlink="http://www.w3.org/1999/xlink" xlink:title="potato dextrose agar" xlink:type="simple">PDA</abbrev> attaining a diameter of 24–37 mm after 14 days at 25 °C, cottony, lobulate, flat, margins fimbriate to fringed, in the center gray (201C to 201D) to gray green in the margins (198A); reverse grayed green (189A). Colonies on <abbrev xmlns:xlink="http://www.w3.org/1999/xlink" xlink:title="Czapek-Dox agar" xlink:type="simple">Cz</abbrev> attaining a diameter of 35–64 mm after 14 days at 25 °C, velvety, slightly lobulate, umbonate, margins fringed, in the center black (202A) to gray brown (199A) and lighter brown in the margins (199D); reverse center brown (200A) to gray brown (199A to 199D). Cardinal temperatures for growth: minimum 8 °C, optimal 25 °C, and maximum 28 °C.</p></tp:treatment-sec><tp:treatment-sec sec-type="Specimen examined"><title>Specimen examined.</title><p>Kenya, campus-side Egerton University, isolated from cow dung, isol. by K. Harms, col. by A. Wennrich and J.P. Wennrich (herbarium PRM 964937, ex-type culture <abbrev xmlns:xlink="http://www.w3.org/1999/xlink" content-type="institution" xlink:title="Culture Collection of Fungi, Prague, Czech Republic" xlink:type="simple">CCF</abbrev> 6931 = YMF 175).</p></tp:treatment-sec><tp:treatment-sec sec-type="Notes"><title>Notes.</title><p><italic><tp:taxon-name><tp:taxon-name-part taxon-name-part-type="genus" reg="Schizothecium">Schizothecium</tp:taxon-name-part> <tp:taxon-name-part taxon-name-part-type="species" reg="keniense">keniense</tp:taxon-name-part></tp:taxon-name></italic> is introduced here to accommodate a fungus isolated from dung collected in Kenya. It is characterized by the distinctive agglutinated hairs in the upper part of the ascomata, a feature typical of <italic><tp:taxon-name><tp:taxon-name-part taxon-name-part-type="genus" reg="Schizothecium">Schizothecium</tp:taxon-name-part></tp:taxon-name></italic>. Although the fungus was isolated in pure culture, it did not sporulate; therefore, the description is based on the specimen observed on dung. As the material was already in a senescent state, asci and paraphyses could not be observed. Furthermore, the lower cell of the ascospores was frequently absent or collapsed in most observed spores.</p><p>The phylogenetically closest species to <italic><tp:taxon-name><tp:taxon-name-part taxon-name-part-type="genus" reg="Schizothecium">S.</tp:taxon-name-part> <tp:taxon-name-part taxon-name-part-type="species" reg="keniense">keniense</tp:taxon-name-part></tp:taxon-name></italic> is <italic><tp:taxon-name><tp:taxon-name-part taxon-name-part-type="genus" reg="Schizothecium">S.</tp:taxon-name-part> <tp:taxon-name-part taxon-name-part-type="species" reg="conicum">conicum</tp:taxon-name-part></tp:taxon-name></italic>. Morphologically, the two species are also highly similar, both possessing comparable ascospores and groups of agglutinated, swollen hairs on the upper part of the ascomata. <italic><tp:taxon-name><tp:taxon-name-part taxon-name-part-type="genus" reg="Schizothecium">Schizothecium</tp:taxon-name-part> <tp:taxon-name-part taxon-name-part-type="species" reg="conicum">conicum</tp:taxon-name-part></tp:taxon-name></italic> is one of the most common coprophilous species found on dung (<xref ref-type="bibr" rid="B22">Lundqvist 1972</xref>). The two species can be distinguished by the length of the agglutinated hairs and the lower ascospore cell, measuring up to 160 µm and 31.5 µm in <italic><tp:taxon-name><tp:taxon-name-part taxon-name-part-type="genus" reg="Schizothecium">S.</tp:taxon-name-part> <tp:taxon-name-part taxon-name-part-type="species" reg="keniense">keniense</tp:taxon-name-part></tp:taxon-name></italic>, respectively, vs. up to 120 µm and 14 µm in <italic><tp:taxon-name><tp:taxon-name-part taxon-name-part-type="genus" reg="Schizothecium">S.</tp:taxon-name-part> <tp:taxon-name-part taxon-name-part-type="species" reg="conicum">conicum</tp:taxon-name-part></tp:taxon-name></italic> (<xref ref-type="bibr" rid="B22">Lundqvist 1972</xref>; <xref ref-type="bibr" rid="B27">Mungai et al. 2012</xref>). <italic><tp:taxon-name><tp:taxon-name-part taxon-name-part-type="genus" reg="Schizothecium">Schizothecium</tp:taxon-name-part> <tp:taxon-name-part taxon-name-part-type="species" reg="vesticola">vesticola</tp:taxon-name-part></tp:taxon-name></italic> is also phylogenetically related, but this can be easily distinguished in both mentioned species by the production of swollen hairs often non-agglutinated and not forming triangular scales at the neck base (<xref ref-type="bibr" rid="B14">Doveri 2008</xref>).</p><p>Other species included in the phylogenetic study and isolated from dung in Kenya were <italic><tp:taxon-name><tp:taxon-name-part taxon-name-part-type="genus" reg="Schizothecium">S.</tp:taxon-name-part> <tp:taxon-name-part taxon-name-part-type="species" reg="curvuloides">curvuloides</tp:taxon-name-part></tp:taxon-name></italic>, <italic><tp:taxon-name><tp:taxon-name-part taxon-name-part-type="genus" reg="Schizothecium">S.</tp:taxon-name-part> <tp:taxon-name-part taxon-name-part-type="species" reg="dakotense">dakotense</tp:taxon-name-part></tp:taxon-name></italic>, and <italic><tp:taxon-name><tp:taxon-name-part taxon-name-part-type="genus" reg="Schizothecium">S.</tp:taxon-name-part> <tp:taxon-name-part taxon-name-part-type="species" reg="glutinans">glutinans</tp:taxon-name-part></tp:taxon-name></italic>. However, these species were phylogenetically distant from the newly described taxon. <italic><tp:taxon-name><tp:taxon-name-part taxon-name-part-type="genus" reg="Schizothecium">Schizothecium</tp:taxon-name-part> <tp:taxon-name-part taxon-name-part-type="species" reg="curvuloides">curvuloides</tp:taxon-name-part></tp:taxon-name></italic> and <italic><tp:taxon-name><tp:taxon-name-part taxon-name-part-type="genus" reg="Schizothecium">S.</tp:taxon-name-part> <tp:taxon-name-part taxon-name-part-type="species" reg="dakotense">dakotense</tp:taxon-name-part></tp:taxon-name></italic> differ in possessing much shorter agglutinated hairs, reaching up to 32 µm and 30 µm, respectively (<xref ref-type="bibr" rid="B27">Mungai et al. 2012</xref>). In addition, <italic><tp:taxon-name><tp:taxon-name-part taxon-name-part-type="genus" reg="Schizothecium">S.</tp:taxon-name-part> <tp:taxon-name-part taxon-name-part-type="species" reg="curvuloides">curvuloides</tp:taxon-name-part></tp:taxon-name></italic> produces ascospores with longer upper cells (31–45 µm) than the other species (<xref ref-type="bibr" rid="B7">Cai et al. 2005</xref>; <xref ref-type="bibr" rid="B27">Mungai et al. 2012</xref>), whereas <italic><tp:taxon-name><tp:taxon-name-part taxon-name-part-type="genus" reg="Schizothecium">S.</tp:taxon-name-part> <tp:taxon-name-part taxon-name-part-type="species" reg="dakotense">dakotense</tp:taxon-name-part></tp:taxon-name></italic> has the shortest upper cells (18–24 µm) (<xref ref-type="bibr" rid="B7">Cai et al. 2005</xref>). <italic><tp:taxon-name><tp:taxon-name-part taxon-name-part-type="genus" reg="Schizothecium">Schizothecium</tp:taxon-name-part> <tp:taxon-name-part taxon-name-part-type="species" reg="glutinans">glutinans</tp:taxon-name-part></tp:taxon-name></italic> is readily distinguished by producing two types of perithecial hairs: short, swollen agglutinated hairs and long, flexuous, non-agglutinated hairs (<xref ref-type="bibr" rid="B26">Mirza and Cain 1969</xref>). Moreover, it produces ascospores with longer upper cells (26.5–33 µm) than <italic><tp:taxon-name><tp:taxon-name-part taxon-name-part-type="genus" reg="Schizothecium">S.</tp:taxon-name-part> <tp:taxon-name-part taxon-name-part-type="species" reg="keniense">keniense</tp:taxon-name-part></tp:taxon-name></italic> (<xref ref-type="bibr" rid="B7">Cai et al. 2005</xref>; <xref ref-type="bibr" rid="B27">Mungai et al. 2012</xref>). <italic><tp:taxon-name><tp:taxon-name-part taxon-name-part-type="genus" reg="Schizothecium">Schizothecium</tp:taxon-name-part> <tp:taxon-name-part taxon-name-part-type="species" reg="dubium">dubium</tp:taxon-name-part></tp:taxon-name></italic> was also isolated from Kenyan dung samples, although no molecular data are available for comparison. This species is easily distinguished by producing swollen agglutinated cells rather than groups of agglutinated hairs (<xref ref-type="bibr" rid="B27">Mungai et al. 2012</xref>).</p><p>The genus <italic><tp:taxon-name><tp:taxon-name-part taxon-name-part-type="genus" reg="Schizothecium">Schizothecium</tp:taxon-name-part></tp:taxon-name></italic> comprises predominantly coprophilous species. Within the African records of the genus, <italic><tp:taxon-name><tp:taxon-name-part taxon-name-part-type="genus" reg="Schizothecium">S.</tp:taxon-name-part> <tp:taxon-name-part taxon-name-part-type="species" reg="vesticola">vesticola</tp:taxon-name-part></tp:taxon-name></italic> has been reported from Algeria and Morocco (<xref ref-type="bibr" rid="B22">Lundqvist 1972</xref>). This species differs from <italic><tp:taxon-name><tp:taxon-name-part taxon-name-part-type="genus" reg="Schizothecium">S.</tp:taxon-name-part> <tp:taxon-name-part taxon-name-part-type="species" reg="keniense">keniense</tp:taxon-name-part></tp:taxon-name></italic> by producing short, swollen hairs that are often non-agglutinated and do not form triangular scales at the base of the neck, but instead occur as scattered, articulated elements (25–35 × 5–10 µm) or are reduced to single protruding cells (<xref ref-type="bibr" rid="B14">Doveri 2008</xref>). Moreover, the upper ascospore cell is shorter in <italic><tp:taxon-name><tp:taxon-name-part taxon-name-part-type="genus" reg="Schizothecium">S.</tp:taxon-name-part> <tp:taxon-name-part taxon-name-part-type="species" reg="vesticola">vesticola</tp:taxon-name-part></tp:taxon-name></italic>, measuring 17–21.5 µm (<xref ref-type="bibr" rid="B26">Mirza and Cain 1969</xref>; <xref ref-type="bibr" rid="B14">Doveri 2008</xref>).</p></tp:treatment-sec><ref-list><ref id="B22"><mixed-citation xmlns:xlink="http://www.w3.org/1999/xlink" xlink:type="simple">Lundqvist N (1972) Nordic <italic><tp:taxon-name><tp:taxon-name-part taxon-name-part-type="family">Sordariaceae</tp:taxon-name-part></tp:taxon-name></italic> s. lat. Symbolae Botanicae Upsalienses 20(1): 1–314.</mixed-citation></ref><ref id="B27"><mixed-citation xmlns:xlink="http://www.w3.org/1999/xlink" xlink:type="simple">Mungai PG, Njogu JG, Chukeatirote E, Hyde KD (2012) Studies of coprophilous ascomycetes in Kenya: Coprophilous <italic><tp:taxon-name><tp:taxon-name-part taxon-name-part-type="genus">Schizothecium</tp:taxon-name-part></tp:taxon-name></italic> from wildlife dung. Current Research in Environmental and Applied Mycology 2: 84–97. <ext-link xlink:href="10.5943/cream/2/2/1" ext-link-type="doi" xlink:type="simple">https://doi.org/10.5943/cream/2/2/1</ext-link></mixed-citation></ref><ref id="B14"><mixed-citation xmlns:xlink="http://www.w3.org/1999/xlink" xlink:type="simple">Doveri F (2008) A bibliography of <italic><tp:taxon-name><tp:taxon-name-part taxon-name-part-type="genus">Podospora</tp:taxon-name-part></tp:taxon-name></italic> and <italic><tp:taxon-name><tp:taxon-name-part taxon-name-part-type="genus">Schizothecium</tp:taxon-name-part></tp:taxon-name></italic>, a key to the species, and a description of <italic><tp:taxon-name><tp:taxon-name-part taxon-name-part-type="genus">Podospora</tp:taxon-name-part> <tp:taxon-name-part taxon-name-part-type="species">dasypogon</tp:taxon-name-part></tp:taxon-name></italic> newly recorded from Italy. Pagine di Micologia 29: 61–159.</mixed-citation></ref><ref id="B7"><mixed-citation xmlns:xlink="http://www.w3.org/1999/xlink" xlink:type="simple">Cai L, Jeewon R, Hyde KD (2005) Phylogenetic evaluation and taxonomic revision of <italic><tp:taxon-name><tp:taxon-name-part taxon-name-part-type="genus">Schizothecium</tp:taxon-name-part></tp:taxon-name></italic> based on ribosomal DNA and protein-coding genes. Fungal Diversity 19: 1–21.</mixed-citation></ref><ref id="B26"><mixed-citation xmlns:xlink="http://www.w3.org/1999/xlink" xlink:type="simple">Mirza JH, Cain RF (1969) Revision of the genus <italic><tp:taxon-name><tp:taxon-name-part taxon-name-part-type="genus">Podospora</tp:taxon-name-part></tp:taxon-name></italic>. Canadian Journal of Botany 49: 1999–2048. <ext-link xlink:href="10.1139/b69-293" ext-link-type="doi" xlink:type="simple">https://doi.org/10.1139/b69-293</ext-link></mixed-citation></ref></ref-list></tp:taxon-treatment>
